# Supplementary material for: Mechanistic basis for PYROXD1-mediated protection of the human tRNA ligase complex against oxidative inactivation
Source: Nat Struct Mol Biol. 2025 Mar 11;32(7):1205–12. doi: 10.1038/s41594-025-01516-6 (PMC12263435; doi:10.1038/s41594-025-01516-6)
Supplement: Supplementary file 3 — Statistical source data. [file 41594_2025_1516_MOESM3_ESM.xlsx]

## Sheet: Figure 3C
		1	2	3	Mean	SEM
	WT	1.97301	1.60792	1.68514	1.75536	0.11109
	W239A	1.09489	0.84767	1.10189	1.01482	0.0836
	∆Motif 2	0.8979	0.99909	1.15558	1.01752	0.07496
	∆Loop2	-	-	-	ND	ND

## Sheet: Figure 3D
		1	2	3	Mean	SEM
	WT	0.50966	0.512	0.52707	0.51624	0.00546
	W239A	0.74468	0.6857	0.64231	0.6909	0.02967
	∆Motif 2	0.7769	0.75378	0.75209	0.76092	0.008
	∆Loop2	0.08964	0.09523	0.08081	0.08856	0.0042

## Sheet: Figure 4A
		1	2	3	Mean	SEM
	Input	1.16263	0.87298	0.96439	1	0.08549
	Super	1.15084	1.04602	0.94378	1.04688	0.05978
	Elution	0.3478	0.27375	0.21799	0.27985	0.0376

## Sheet: Extended Data Figure 1C
	Overview								PYROXD1							NADH							NADH + FAD
	Time (min)	PYROXD1	SEM	NADH	SEM	NADH + FAD	SEM		Time (min)	1	2	3	Mean	SEM		Time (min)	1	2	3	Mean	SEM		Time (min)	1	2	3	Mean	SEM
	0	23.2747	0.56715	24.5627	0.60867	24.8825	1.15313		0	24.3466	23.0604	22.4173	23.2747	0.56715		0	25.5273	24.7235	23.4373	24.5627	0.60867		0	22.5781	25.9543	26.115	24.8825	1.15313
	5	16.2544	0.05359	24.2948	0.6842	23.7571	1.84324		5	16.308	16.308	16.1472	16.2544	0.05359		5	25.2058	24.7235	22.955	24.2948	0.6842		5	20.9703	27.2404	23.0604	23.7571	1.84324
	10	12.9854	0.77845	24.2412	0.66935	22.3101	1.14564		10	14.5395	12.1279	12.2887	12.9854	0.77845		10	25.2058	24.5627	22.955	24.2412	0.66935		10	20.6488	24.5073	21.7742	22.3101	1.14564
	15	9.44837	1.50054	23.3301	0.65196	22.4173	0.91419		15	12.4495	7.94784	7.94784	9.44837	1.50054		15	24.4019	23.4373	22.1511	23.3301	0.65196		15	20.6488	23.7035	22.8996	22.4173	0.91419
	20	7.09039	0.42872	23.6699	0.56715	21.7206	0.75027		20	7.94784	6.66166	6.66166	7.09039	0.42872		20	25.5273	24.8842	23.5981	24.6699	0.56715		20	20.3273	22.8996	21.935	21.7206	0.75027
	25	6.76885	0.5895	23.2594	0.46719	21.1311	0.73675		25	7.94784	6.17935	6.17935	6.76885	0.5895		25	26.0097	25.3666	24.4019	25.2594	0.46719		25	19.6842	22.0957	21.6134	21.1311	0.73675
	30	6.82244	0.60867	24.4306	1.19352	21.0239	0.6842		30	7.94784	6.66166	5.85781	6.82244	0.60867		30	25.6881	26.3312	22.4727	24.8306	1.19352		30	19.6842	21.4527	21.935	21.0239	0.6842

## Sheet: Extended Data Figure 5A
	Overview											WT							W239A							∆Loop 2							∆Motif 2
	Time (min)	WT	SEM	W239A	SEM	∆Loop 2	SEM	∆Motif 2	SEM			Time (min)	1	2	3	Mean	SEM		Time (min)	1	2	3	Mean	SEM		Time (min)	1	2	3	Mean	SEM		Time (min)	1	2	3	Mean	SEM
	0	24.2747	0.65853	24.6499	0.51122	24.2747	0.42872	21.0593	0.75027			0	25.5073	24.0604	23.2565	24.2747	0.65853		0	25.6681	24.0604	24.2212	24.6499	0.51122		0.5	24.7035	23.4173	24.7035	24.2747	0.42872		0	22.4527	19.8803	20.8449	21.0593	0.75027
	5	15.1643	0.7445	20.4698	0.85745	22.4527	0.85745	18.487	0.14179			5	15.0572	16.5041	13.9318	15.1643	0.7445		5	21.3273	21.3273	18.7549	20.4698	0.85745		5	23.8996	22.6134	20.8449	22.4527	0.85745		5	18.2726	18.7549	18.4334	18.487	0.14179
	10	11.7881	0.70894	14.5748	0.4046	21.756	0.83195	14.2533	0.16077			10	10.7163	13.1279	11.5202	11.7881	0.70894		10	15.0572	14.8964	13.771	14.5748	0.4046		10	23.4173	20.8449	21.0057	21.756	0.83195		10	14.4141	14.4141	13.9318	14.2533	0.16077
	15	8.0368	0.51122	11.5738	0.28357	21.9521	0.99251	11.0915	0.14179			15	7.17935	8.94784	7.98321	8.0368	0.51122		15	11.0379	11.681	12.0025	11.5738	0.28357		15	23.935	20.8803	21.0411	21.9521	0.99251		15	11.0379	10.8771	11.3594	11.0915	0.14179
	20	6.58985	0.70283	9.59093	0.16077	20.897	1.13011	9.48374	0.19322			20	5.7324	7.98321	6.05395	6.58985	0.70283		20	9.43015	9.91247	9.43015	9.59093	0.16077		20	23.1311	20.0765	19.4834	20.897	1.13011		20	9.7517	9.10861	9.59093	9.48374	0.19322
	25	6.21472	0.60867	8.73348	0.05359	21.4698	0.91576	8.0368	0.2336			25	6.05395	7.34012	5.25009	6.21472	0.60867		25	8.78707	8.6263	8.78707	8.73348	0.05359		25	23.2919	20.7195	20.398	21.4698	0.91576		25	8.46552	7.66166	7.98321	8.0368	0.2336
	30	5.57163	0.51681	6.69703	0.09282	21.1483	1.17533	5.03573	0.26795			30	4.76777	6.53626	5.41086	5.57163	0.51681		30	6.53626	6.69703	6.85781	6.69703	0.09282		30	23.4527	20.398	19.5941	21.1483	1.17533		30	4.76777	4.76777	5.57163	5.03573	0.26795
	35	5.14291	0.32598	6.00036	0.2336	20.8267	0.92976	5.1965	0.14179			35	4.607	5.7324	5.08932	5.14291	0.32598		35	5.57163	6.37549	6.05395	6.00036	0.2336		35	22.6488	20.2372	19.5941	20.8267	0.92976		35	5.25009	4.92855	5.41086	5.1965	0.14179
	40	4.92855	0.24558	4.28546	0.27846	20.8267	1.35256	5.08932	0.16077			40	4.44623	5.08932	5.25009	4.92855	0.24558		40	3.80314	4.28546	4.76777	4.28546	0.27846		40	23.4527	20.0765	18.951	20.8267	1.35256		40	4.92855	4.92855	5.41086	5.08932	0.16077
	45	4.92855	0.60867	5.03573	0.32598	21.309	1.01822	4.71418	0.38645			45	3.96392	6.05395	4.76777	4.92855	0.60867		45	4.44623	5.08932	5.57163	5.03573	0.32598		45	23.2919	20.7195	19.9157	21.309	1.01822		45	3.96392	4.92855	5.25009	4.71418	0.38645

## Sheet: Extended Data Figure 5B
	Overview										WT							W239A							∆Motif 2							∆Loop 2
	Time (min)	WT	SEM	W239A	SEM	∆Motif 2	SEM	∆Loop 2	SEM		Time (min)	1	2	3	Mean	SEM		Time (min)	1	2	3	Mean	SEM		Time (min)	1	2	3	Mean	SEM		Time (min)	1	2	3	Mean	SEM
	0.5	249.743	0.32154	249.369	1.76442	249.3	0.46719	249.047	0.92976		0.5	249.1	250.064	250.064	249.743	0.32154		0.5	252.37	249.476	246.26	249.369	1.76442		0.5	247.386	249.154	250.601	249.3	0.46719		0.5	247.386	249.154	250.601	249.047	0.92976
	1	250.922	0.67149	249.154	1.79268	249.943	0.69668	250.119	0.85072		1	249.582	251.672	251.511	250.922	0.67149		1	252.531	248.511	246.421	249.154	1.79268		1	248.833	249.797	251.727	249.943	0.69668		1	248.833	249.797	251.727	250.119	0.85072
	1.5	250.011	0.70283	248.243	1.35256	248.979	0.7445	249.69	0.47632		1.5	248.617	250.547	250.868	250.011	0.70283		1.5	250.441	248.511	245.778	248.243	1.35256		1.5	248.994	249.476	250.601	248.979	0.7445		1.5	248.994	249.476	250.601	249.69	0.47632
	2	249.85	0.77845	247.815	1.28729	248.335	0.86246	249.529	0.56715		2	248.296	250.707	250.547	249.85	0.77845		2	250.28	247.225	245.939	247.815	1.28729		2	249.315	248.672	250.601	248.335	0.86246		2	249.315	248.672	250.601	249.529	0.56715
	2.5	249.743	0.80386	247.6	1.19712	248.014	0.65196	249.369	0.63182		2.5	248.135	250.547	250.547	249.743	0.80386		2.5	249.315	248.19	245.296	247.6	1.19712		2.5	248.511	248.994	250.601	248.014	0.65196		2.5	248.511	248.994	250.601	249.369	0.63182
	3	248.403	0.28357	245.832	1.41787	246.299	0.70079	248.243	0.88221		3	247.974	248.939	248.296	248.403	0.28357		3	248.511	245.296	243.688	245.832	1.41787		3	246.743	248.19	249.797	246.299	0.70079		3	246.743	248.19	249.797	248.243	0.88221
	3.5	248.778	0.56461	245.885	1.16058	246.567	0.97499	249.422	0.59676		3.5	247.653	249.421	249.26	248.778	0.56461		3.5	247.868	245.939	243.849	245.885	1.16058		3.5	248.994	248.672	250.601	246.567	0.97499		3.5	248.994	248.672	250.601	249.422	0.59676
	4	248.564	0.78944	245.457	0.97794	245.817	0.64975	249.101	0.75027		4	247.01	249.582	249.1	248.564	0.78944		4	247.064	245.617	243.688	245.457	0.97794		4	248.35	248.35	250.601	245.817	0.64975		4	248.35	248.35	250.601	249.101	0.75027
	4.5	247.599	0.61804	243.742	0.70894	244.477	0.75027	248.458	0.86246		4.5	246.367	248.135	248.296	247.599	0.61804		4.5	244.814	244.01	242.402	243.742	0.70894		4.5	247.225	248.029	250.119	244.477	0.75027		4.5	247.225	248.029	250.119	248.458	0.86246
	5	248.028	0.61804	244.278	0.78944	244.745	0.77289	250.012	0.38645		5	246.849	248.939	248.296	248.028	0.61804		5	245.296	244.814	242.723	244.278	0.78944		5	249.476	249.797	250.762	244.745	0.77289		5	249.476	249.797	250.762	250.012	0.38645
	5.5	247.546	0.7445	243.206	0.66935	243.941	0.65196	248.779	0.6842		5.5	246.206	248.778	247.653	247.546	0.7445		5.5	244.17	243.527	241.92	243.206	0.66935		5.5	247.868	248.35	250.119	243.941	0.65196		5.5	247.868	248.35	250.119	248.779	0.6842
	6	246.902	0.63182	243.045	0.8092	242.976	0.80028	249.315	0.88546		6	246.045	248.135	246.527	246.902	0.63182		6	244.01	243.688	241.437	243.045	0.8092		6	248.511	248.35	251.084	242.976	0.80028		6	248.511	248.35	251.084	249.315	0.88546
	6.5	245.723	0.70079	241.491	0.52781	241.583	0.88221	248.726	0.54388		6.5	244.598	247.01	245.563	245.723	0.70079		6.5	242.241	241.759	240.473	241.491	0.52781		6.5	248.35	248.029	249.797	241.583	0.88221		6.5	248.35	248.029	249.797	248.726	0.54388
	7	246.688	0.55693	241.384	0.87732	241.797	0.70079	248.94	0.43866		7	245.723	247.653	246.688	246.688	0.55693		7	242.563	241.92	239.669	241.384	0.87732		7	248.35	248.672	249.797	241.797	0.70079		7	248.35	248.672	249.797	248.94	0.43866
	7.5	245.991	0.78944	240.473	0.70079	241.315	0.72496	249.047	0.69668		7.5	244.598	247.331	246.045	245.991	0.78944		7.5	240.633	241.598	239.186	240.473	0.70079		7.5	248.35	248.35	250.441	241.315	0.72496		7.5	248.35	248.35	250.441	249.047	0.69668
	8	245.456	0.84224	240.151	0.4046	240.136	0.69668	248.243	0.53591		8	244.116	247.01	245.241	245.456	0.84224		8	240.473	240.633	239.347	240.151	0.4046		8	247.707	247.707	249.315	240.136	0.69668		8	247.707	247.707	249.315	248.243	0.53591
	8.5	245.134	0.65196	239.454	0.5595	239.922	0.69668	248.458	0.84224		8.5	243.955	246.206	245.241	245.134	0.65196		8.5	239.347	240.473	238.543	239.454	0.5595		8.5	247.868	247.386	250.119	239.922	0.69668		8.5	247.868	247.386	250.119	248.458	0.84224
	9	244.598	0.46411	239.24	0.46719	239.547	0.27846	248.726	0.53591		9	243.794	245.402	244.598	244.598	0.46411		9	239.347	239.99	238.383	239.24	0.46719		9	248.19	248.19	249.797	239.547	0.27846		9	248.19	248.19	249.797	248.726	0.53591
	9.5	244.544	0.75599	237.847	0.41856	238.796	0.14179	248.726	0.86246		9.5	243.633	246.045	243.955	244.544	0.75599		9.5	237.9	238.543	237.096	237.847	0.41856		9.5	248.029	247.707	250.441	238.796	0.14179		9.5	248.029	247.707	250.441	248.726	0.86246
	10	244.009	0.38645	237.9	0.82502	238.368	0.14179	248.565	0.78944		10	243.473	244.759	243.794	244.009	0.38645		10	238.383	239.026	236.293	237.9	0.82502		10	248.029	247.547	250.119	238.368	0.14179		10	248.029	247.547	250.119	248.565	0.78944
	10.5	243.312	0.42536	236.561	0.90153	237.349	0.21436	248.297	0.61804		10.5	242.669	244.116	243.151	243.312	0.42536		10.5	236.936	237.9	234.846	236.561	0.90153		10.5	248.029	247.386	249.476	237.349	0.21436		10.5	248.029	247.386	249.476	248.297	0.61804
	11	243.044	0.29838	236.4	0.60394	237.242	0.19322	248.511	0.57967		11	242.669	243.633	242.83	243.044	0.29838		11	236.453	237.418	235.328	236.4	0.60394		11	247.707	248.19	249.637	237.242	0.19322		11	247.707	248.19	249.637	248.511	0.57967
	11.5	242.883	0.51122	235.971	0.80386	236.706	0.45788	248.726	0.69668		11.5	242.83	243.794	242.026	242.883	0.51122		11.5	236.775	236.775	234.363	235.971	0.80386		11.5	248.029	248.029	250.119	236.706	0.45788		11.5	248.029	248.029	250.119	248.726	0.69668
	12	242.508	0.4046	235.489	0.42536	235.795	0.29838	248.297	0.61804		12	242.026	243.312	242.186	242.508	0.4046		12	235.65	236.132	234.685	235.489	0.42536		12	248.029	247.386	249.476	235.795	0.29838		12	248.029	247.386	249.476	248.297	0.61804
	12.5	242.026	0.56461	234.524	0.57967	235.099	0.32598	248.136	0.51122		12.5	241.383	243.151	241.543	242.026	0.56461		12.5	234.846	235.328	233.399	234.524	0.57967		12.5	247.547	247.707	249.154	235.099	0.32598		12.5	247.547	247.707	249.154	248.136	0.51122
	13	242.24	0.53591	235.114	0.72099	235.313	0.37513	248.511	0.72496		13	241.704	243.312	241.704	242.24	0.53591		13	235.489	236.132	233.72	235.114	0.72099		13	247.707	247.868	249.958	235.313	0.37513		13	247.707	247.868	249.958	248.511	0.72496
	13.5	241.222	0.49117	233.559	0.64975	233.544	0.60394	247.707	0.72496		13.5	240.579	242.186	240.9	241.222	0.49117		13.5	233.077	234.846	232.756	233.559	0.64975		13.5	247.064	246.904	249.154	233.544	0.60394		13.5	247.064	246.904	249.154	247.707	0.72496
	14	240.257	0.4046	232.273	0.64975	232.098	0.63182	247.332	0.99251		14	239.775	241.061	239.936	240.257	0.4046		14	232.273	233.399	231.148	232.273	0.64975		14	246.26	246.421	249.315	232.098	0.63182		14	246.26	246.421	249.315	247.332	0.99251
	14.5	240.525	0.51122	232.113	0.55693	232.044	0.52781	247.332	0.84224		14.5	240.579	241.383	239.614	240.525	0.51122		14.5	232.113	233.077	231.148	232.113	0.55693		14.5	246.743	246.26	248.994	232.044	0.52781		14.5	246.743	246.26	248.994	247.332	0.84224
	15	239.668	0.41856	231.63	0.75978	231.24	0.54388	247.547	0.80386		15	239.614	240.418	238.971	239.668	0.41856		15	231.952	232.756	230.183	231.63	0.75978		15	246.743	246.743	249.154	231.24	0.54388		15	246.743	246.743	249.154	247.547	0.80386
	15.5	240.15	0.19322	231.63	0.60867	231.562	0.59676	247.922	0.53591		15.5	240.418	240.257	239.775	240.15	0.19322		15.5	231.469	232.756	230.666	231.63	0.60867		15.5	247.386	247.386	248.994	231.562	0.59676		15.5	247.386	247.386	248.994	247.922	0.53591
	16	240.096	0.24558	231.362	0.63182	231.133	0.45788	247.654	0.69668		16	240.418	240.257	239.614	240.096	0.24558		16	230.987	232.595	230.505	231.362	0.63182		16	246.421	247.707	248.833	231.133	0.45788		16	246.421	247.707	248.833	247.654	0.69668
	16.5	238.757	0.45788	229.594	1.01822	228.775	0.70079	246.796	0.65196		16.5	239.132	239.293	237.846	238.757	0.45788		16.5	230.183	230.987	227.611	229.594	1.01822		16.5	245.617	246.904	247.868	228.775	0.70079		16.5	245.617	246.904	247.868	246.796	0.65196
	17	238.65	0.48232	229.594	0.81097	228.882	0.38645	247.386	0.64975		17	239.614	238.167	238.167	238.65	0.48232		17	229.219	231.148	228.415	229.594	0.81097		17	246.1	247.868	248.19	228.882	0.38645		17	246.1	247.868	248.19	247.386	0.64975
	17.5	238.864	0.61804	229.487	0.78944	228.775	0.42536	247.922	0.56715		17.5	239.775	239.132	237.685	238.864	0.61804		17.5	229.54	230.826	228.093	229.487	0.78944		17.5	247.064	247.707	248.994	228.775	0.42536		17.5	247.064	247.707	248.994	247.922	0.56715
	18	238.596	0.5595	229.487	0.65853	228.561	0.69668	247.975	0.86246		18	239.614	238.489	237.685	238.596	0.5595		18	229.701	230.505	228.254	229.487	0.65853		18	246.26	248.672	248.994	228.561	0.69668		18	246.26	248.672	248.994	247.975	0.86246
	18.5	236.399	0.60867	226.807	0.51681	225.613	0.43866	246.421	0.51681		18.5	237.524	236.238	235.434	236.399	0.60867		18.5	226.646	227.772	226.003	226.807	0.51681		18.5	245.457	246.582	247.225	225.613	0.43866		18.5	245.457	246.582	247.225	246.421	0.51681
	19	236.613	0.78944	226.861	0.70283	225.988	0.51122	245.939	0.57967		19	238.006	236.559	235.273	236.613	0.78944		19	226.325	228.254	226.003	226.861	0.70283		19	245.617	245.135	247.064	225.988	0.51122		19	245.617	245.135	247.064	245.939	0.57967
	19.5	237.631	0.86246	227.986	0.77845	226.685	0.37129	247.439	0.93898		19.5	238.65	238.328	235.916	237.631	0.86246		19.5	227.289	229.54	227.129	227.986	0.77845		19.5	246.421	246.582	249.315	226.685	0.37129		19.5	246.421	246.582	249.315	247.439	0.93898
	20	236.184	0.95265	226.164	0.85072	225.345	0.63182	246.743	0.72496		20	238.006	235.756	234.791	236.184	0.95265		20	224.878	227.772	225.842	226.164	0.85072		20	246.1	245.939	248.19	225.345	0.63182		20	246.1	245.939	248.19	246.743	0.72496
	20.5	236.774	0.78944	226.753	0.83711	224.916	0.32154	247.439	0.93898		20.5	238.328	236.238	235.756	236.774	0.78944		20.5	226.646	228.254	225.36	226.753	0.83711		20.5	246.582	246.421	249.315	224.916	0.32154		20.5	246.582	246.421	249.315	247.439	0.93898
	21	236.506	0.92976	225.95	0.67149	224.809	0.67149	247.011	0.92976		21	238.167	236.399	234.952	236.506	0.92976		21	225.36	227.289	225.199	225.95	0.67149		21	245.778	246.421	248.833	224.809	0.67149		21	245.778	246.421	248.833	247.011	0.92976
	21.5	235.488	0.96612	224.771	0.56715	223.898	0.41856	245.832	0.87732		21.5	237.363	234.952	234.148	235.488	0.96612		21.5	224.556	225.842	223.913	224.771	0.56715		21.5	244.653	245.296	247.547	223.898	0.41856		21.5	244.653	245.296	247.547	245.832	0.87732
	22	236.774	1.26705	225.199	0.73675	223.684	0.38645	247.439	0.93898		22	239.132	236.399	234.791	236.774	1.26705		22	224.235	226.646	224.717	225.199	0.73675		22	246.421	246.582	249.315	223.684	0.38645		22	246.421	246.582	249.315	247.439	0.93898
	22.5	235.22	0.98379	223.967	0.78944	222.666	0.55693	246.636	0.78944		22.5	237.042	234.952	233.666	235.22	0.98379		22.5	223.431	225.521	222.949	223.967	0.78944		22.5	245.296	246.582	248.029	222.666	0.55693		22.5	245.296	246.582	248.029	246.636	0.78944
	23	234.952	1.07047	223.86	0.83195	222.344	0.48232	246.421	0.88546		23	237.042	234.309	233.505	234.952	1.07047		23	222.949	225.521	223.109	223.86	0.83195		23	245.617	245.457	248.19	222.344	0.48232		23	245.617	245.457	248.19	246.421	0.88546
	23.5	234.202	1.01822	223.002	0.86246	221.915	0.35142	246.207	0.84224		23.5	236.238	233.183	233.183	234.202	1.01822		23.5	222.305	224.717	221.984	223.002	0.86246		23.5	245.135	245.617	247.868	221.915	0.35142		23.5	245.135	245.617	247.868	246.207	0.84224
	24	233.987	0.96463	222.305	0.72496	220.736	0.56461	246.957	0.90153		24	235.916	233.023	233.023	233.987	0.96463		24	221.662	223.752	221.502	222.305	0.72496		24	245.617	246.582	248.672	220.736	0.56461		24	245.617	246.582	248.672	246.957	0.90153
	24.5	233.398	1.11515	222.091	0.67149	220.629	0.65196	246.1	0.88546		24.5	235.273	233.505	231.415	233.398	1.11515		24.5	221.502	223.431	221.341	222.091	0.67149		24.5	244.653	245.939	247.707	220.629	0.65196		24.5	244.653	245.939	247.707	246.1	0.88546
	25	232.594	0.65853	221.448	0.43866	219.665	0.61804	246.207	0.37513		25	233.826	232.379	231.576	232.594	0.65853		25	221.18	222.305	220.859	221.448	0.43866		25	245.617	246.1	246.904	219.665	0.61804		25	245.617	246.1	246.904	246.207	0.37513
	25.5	232.272	0.77845	221.555	0.65196	219.343	0.35142	246.421	0.64975		25.5	233.826	231.576	231.415	232.272	0.77845		25.5	221.662	222.627	220.376	221.555	0.65196		25.5	245.617	245.939	247.707	219.343	0.35142		25.5	245.617	245.939	247.707	246.421	0.64975
	26	231.844	0.69668	220.591	0.69668	218.753	0.2336	246.796	0.92976		26	233.023	231.897	230.611	231.844	0.69668		26	219.894	221.984	219.894	220.591	0.69668		26	244.974	247.386	248.029	218.753	0.2336		26	244.974	247.386	248.029	246.796	0.92976
	26.5	231.468	0.63182	219.84	0.5895	217.789	0.29838	246.153	0.69668		26.5	232.701	231.093	230.611	231.468	0.63182		26.5	219.251	221.019	219.251	219.84	0.5895		26.5	244.974	246.1	247.386	217.789	0.29838		26.5	244.974	246.1	247.386	246.153	0.69668
	27	230.611	0.32154	218.983	0.93898	217.574	0.19322	246.26	0.55693		27	231.254	230.289	230.289	230.611	0.32154		27	218.125	220.859	217.965	218.983	0.93898		27	245.296	246.26	247.225	217.574	0.19322		27	245.296	246.26	247.225	246.26	0.55693
	27.5	230.611	0.79307	218.929	0.70079	216.556	0.64975	246.046	1.19352		27.5	231.897	230.772	229.164	230.611	0.79307		27.5	219.09	220.055	217.643	218.929	0.70079		27.5	243.688	246.904	247.547	216.556	0.64975		27.5	243.688	246.904	247.547	246.046	1.19352
	28	230.504	0.35142	218.876	0.7445	216.61	0.65196	246.528	0.86246		28	230.772	230.932	229.807	230.504	0.35142		28	218.768	220.215	217.643	218.876	0.7445		28	244.814	247.547	247.225	216.61	0.65196		28	244.814	247.547	247.225	246.528	0.86246
	28.5	229.11	0.47632	216.946	0.46719	215.967	0.28357	246.046	0.98379		28.5	229.807	229.325	228.199	229.11	0.47632		28.5	216.196	217.804	216.839	216.946	0.46719		28.5	244.492	245.778	247.868	215.967	0.28357		28.5	244.492	245.778	247.868	246.046	0.98379
	29	229.378	0.37513	217.107	0.99251	215.484	0.32598	245.617	0.55693		29	229.486	229.968	228.682	229.378	0.37513		29	216.035	219.09	216.196	217.107	0.99251		29	244.653	245.617	246.582	215.484	0.32598		29	244.653	245.617	246.582	245.617	0.55693
	29.5	229.057	0.19322	216.946	0.86246	215.484	0.47632	245.993	0.85745		29.5	229.325	229.164	228.682	229.057	0.19322		29.5	215.714	218.608	216.518	216.946	0.86246		29.5	245.135	245.135	247.707	215.484	0.47632		29.5	245.135	245.135	247.707	245.993	0.85745
	30	228.253	0.37513	216.357	0.32154	214.413	0.51122	245.349	0.85745		30	228.36	228.842	227.556	228.253	0.37513		30	216.035	217	216.035	216.357	0.32154		30	244.492	244.492	247.064	214.413	0.51122		30	244.492	244.492	247.064	245.349	0.85745
	30.5	228.467	0.2336	216.678	0.75978	214.091	0.45788	246.046	0.84224		30.5	228.842	228.521	228.039	228.467	0.2336		30.5	217	217.804	215.232	216.678	0.75978		30.5	244.974	245.457	247.707	214.091	0.45788		30.5	244.974	245.457	247.707	246.046	0.84224
	31	227.985	0.28357	215.821	0.52781	213.823	0.46411	245.993	0.7445		31	228.521	227.878	227.556	227.985	0.28357		31	215.553	216.839	215.071	215.821	0.52781		31	244.653	246.1	247.225	213.823	0.46411		31	244.653	246.1	247.225	245.993	0.7445
	31.5	227.449	0.37513	215.392	0.64975	213.394	0.10718	245.778	1.05425		31.5	228.199	227.074	227.074	227.449	0.37513		31.5	214.91	216.678	214.588	215.392	0.64975		31.5	244.974	244.492	247.868	213.394	0.10718		31.5	244.974	244.492	247.868	245.778	1.05425
	32	226.217	0.45788	213.838	1.10739	211.572	0.24558	245.028	0.85745		32	226.592	226.752	225.305	226.217	0.45788		32	212.498	216.035	212.981	213.838	1.10739		32	244.17	244.17	246.743	211.572	0.24558		32	244.17	244.17	246.743	245.028	0.85745
	32.5	226.002	0.51122	213.731	0.6842	211.09	0.57967	244.706	0.70283		32.5	225.949	226.913	225.145	226.002	0.51122		32.5	212.82	215.071	213.302	213.731	0.6842		32.5	243.849	244.17	246.1	211.09	0.57967		32.5	243.849	244.17	246.1	244.706	0.70283
	33	225.198	0.28357	212.927	0.67149	210.768	0.18564	244.921	0.83195		33	225.305	225.627	224.662	225.198	0.28357		33	212.338	214.267	212.177	212.927	0.67149		33	244.01	244.17	246.582	210.768	0.18564		33	244.01	244.17	246.582	244.921	0.83195
	33.5	225.627	0.37129	212.82	0.64975	210.608	0.51681	245.403	1.08777		33.5	225.627	226.27	224.984	225.627	0.37129		33.5	212.016	214.106	212.338	212.82	0.64975		33.5	244.01	244.653	247.547	210.608	0.51681		33.5	244.01	244.653	247.547	245.403	1.08777
	34	225.627	0.57967	213.141	0.57967	210.608	0.73675	245.242	1.11515		34	225.305	226.752	224.823	225.627	0.57967		34	212.82	214.267	212.338	213.141	0.57967		34	245.135	243.367	247.225	210.608	0.73675		34	245.135	243.367	247.225	245.242	1.11515
	34.5	224.448	0.19322	211.748	0.56715	209.161	0.49117	244.438	0.84224		34.5	224.18	224.823	224.341	224.448	0.19322		34.5	210.891	212.82	211.534	211.748	0.56715		34.5	243.367	243.849	246.1	209.161	0.49117		34.5	243.367	243.849	246.1	244.438	0.84224
	35	224.341	0.4046	211.695	0.80386	209.375	0.26795	245.189	0.87732		35	224.019	225.145	223.859	224.341	0.4046		35	210.891	213.302	210.891	211.695	0.80386		35	244.01	244.653	246.904	209.375	0.26795		35	244.01	244.653	246.904	245.189	0.87732
	35.5	223.323	0.47632	211.105	0.77845	208.25	0.45788	244.331	0.74257		35.5	222.412	224.019	223.537	223.323	0.47632		35.5	210.248	212.659	210.408	211.105	0.77845		35.5	243.045	244.331	245.617	208.25	0.45788		35.5	243.045	244.331	245.617	244.331	0.74257
	36	223.483	0.28357	211.266	0.80028	208.035	0.24558	245.081	1.08777		36	223.055	224.019	223.376	223.483	0.28357		36	209.765	212.498	211.534	211.266	0.80028		36	243.688	244.331	247.225	208.035	0.24558		36	243.688	244.331	247.225	245.081	1.08777
	36.5	222.626	0.35142	210.087	0.60867	207.124	0.28357	244.653	0.64975		36.5	221.929	223.055	222.894	222.626	0.35142		36.5	209.122	211.212	209.926	210.087	0.60867		36.5	244.17	243.849	245.939	207.124	0.28357		36.5	244.17	243.849	245.939	244.653	0.64975
	37	222.036	0.6842	209.658	0.6842	206.749	0.4046	244.76	0.69668		37	221.125	223.376	221.608	222.036	0.6842		37	208.318	210.569	210.087	209.658	0.6842		37	243.527	244.814	245.939	206.749	0.4046		37	243.527	244.814	245.939	244.76	0.69668
	37.5	222.947	0.35142	210.301	0.81097	207.767	0.61804	246.26	0.83539		37.5	222.251	223.215	223.376	222.947	0.35142		37.5	209.122	211.855	209.926	210.301	0.81097		37.5	244.814	246.26	247.707	207.767	0.61804		37.5	244.814	246.26	247.707	246.26	0.83539
	38	220.965	0.37129	208.801	0.46411	205.624	0.24558	244.814	0.79307		38	220.322	221.608	220.965	220.965	0.37129		38	207.997	209.605	208.801	208.801	0.46411		38	243.367	244.974	246.1	205.624	0.24558		38	243.367	244.974	246.1	244.814	0.79307
	38.5	220.804	0.16077	208.211	0.41856	205.141	0.49117	244.599	0.77845		38.5	220.482	220.965	220.965	220.804	0.16077		38.5	207.514	208.961	208.158	208.211	0.41856		38.5	243.045	245.296	245.457	205.141	0.49117		38.5	243.045	245.296	245.457	244.599	0.77845
	39	220.322	0.4046	207.89	0.60394	204.498	0.09282	244.546	1.08777		39	220	221.125	219.839	220.322	0.4046		39	206.871	208.961	207.836	207.89	0.60394		39	242.402	245.296	245.939	204.498	0.09282		39	242.402	245.296	245.939	244.546	1.08777
	39.5	219.464	0.6842	207.514	0.79307	203.641	0.26795	244.117	1.02665		39.5	218.553	220.804	219.035	219.464	0.6842		39.5	206.228	208.961	207.354	207.514	0.79307		39.5	242.241	244.331	245.778	203.641	0.26795		39.5	242.241	244.331	245.778	244.117	1.02665
	40	220.107	0.59676	207.193	0.72496	204.07	0.19322	244.814	0.79307		40	219.678	221.286	219.357	220.107	0.59676		40	205.746	207.997	207.836	207.193	0.72496		40	243.527	244.653	246.26	204.07	0.19322		40	243.527	244.653	246.26	244.814	0.79307
	40.5	219.035	0.57967	206.389	0.60867	203.427	0.46719	243.956	0.84224		40.5	218.232	220.161	218.714	219.035	0.57967		40.5	205.264	207.354	206.55	206.389	0.60867		40.5	242.884	243.367	245.617	203.427	0.46719		40.5	242.884	243.367	245.617	243.956	0.84224
	41	218.821	0.14179	206.068	0.60867	202.998	0.28357	244.117	0.75027		41	218.553	218.875	219.035	218.821	0.14179		41	205.103	207.193	205.907	206.068	0.60867		41	243.367	243.367	245.617	202.998	0.28357		41	243.367	243.367	245.617	244.117	0.75027
	41.5	219.25	0.5595	206.389	0.51681	202.944	0.41856	244.653	1.24879		41.5	218.232	220.161	219.357	219.25	0.5595		41.5	205.585	207.354	206.228	206.389	0.51681		41.5	242.884	244.01	247.064	202.944	0.41856		41.5	242.884	244.01	247.064	244.653	1.24879
	42	217.696	0.63182	204.728	0.84224	201.39	0.47632	243.474	1.08777		42	216.463	218.553	218.071	217.696	0.63182		42	203.174	206.068	204.942	204.728	0.84224		42	242.08	242.723	245.617	201.39	0.47632		42	242.08	242.723	245.617	243.474	1.08777
	42.5	218.178	0.51122	205.156	0.65196	201.551	0.19322	244.438	1.01822		42.5	217.267	219.035	218.232	218.178	0.51122		42.5	203.977	206.228	205.264	205.156	0.65196		42.5	243.045	243.849	246.421	201.551	0.19322		42.5	243.045	243.849	246.421	244.438	1.01822
	43	217.696	0.35142	204.567	0.7445	200.854	0.28357	244.278	1.00115		43	217.267	218.392	217.428	217.696	0.35142		43	203.334	205.907	204.46	204.567	0.7445		43	243.045	243.527	246.26	200.854	0.28357		43	243.045	243.527	246.26	244.278	1.00115
	43.5	217.588	0.33467	204.674	0.84224	200.908	0.41856	244.01	0.8092		43.5	217.106	218.232	217.428	217.588	0.33467		43.5	203.013	205.746	205.264	204.674	0.84224		43.5	243.045	243.367	245.617	200.908	0.41856		43.5	243.045	243.367	245.617	244.01	0.8092
	44	217.428	0.24558	204.406	0.6842	200.854	0.43866	244.438	1.16058		44	217.267	217.91	217.106	217.428	0.24558		44	203.495	205.746	203.977	204.406	0.6842		44	243.527	243.045	246.743	200.854	0.43866		44	243.527	243.045	246.743	244.438	1.16058
	44.5	216.677	0.28357	204.138	0.85072	200.104	0.46719	244.17	0.96463		44.5	216.141	217.106	216.785	216.677	0.28357		44.5	202.531	205.424	204.46	204.138	0.85072		44.5	243.206	243.206	246.1	200.104	0.46719		44.5	243.206	243.206	246.1	244.17	0.96463
	45	215.606	0.35142	203.388	0.84224	198.657	0.43866	243.581	1.02244		45	215.177	216.302	215.338	215.606	0.35142		45	201.727	203.977	204.46	203.388	0.84224		45	242.723	242.402	245.617	198.657	0.43866		45	242.723	242.402	245.617	243.581	1.02244

## Sheet: Extended Data Figure 5C
	Overview								WT
	NADH (μM)	WT	SEM	W239A	SEM				NADH (μM)	1	2	3	Mean	SEM
	100	1.59567	0.04694	1.47367	0.04717				100	1.629	1.503	1.655	1.59567	0.04694
	250	3.532	0.06306	3.12	0.02303				250	3.645	3.524	3.427	3.532	0.06306
	500	4.952	0.15028	6.451	0.37004				500	5.128	5.075	4.653	4.952	0.15028
	750	5.76533	0.39352	8.56967	0.27814				750	5.022	5.913	6.361	5.76533	0.39352
	1000	6.50667	0.25994	10.0977	0.04388				1000	5.989	6.807	6.724	6.50667	0.25994
	5000	8.96	0.63746	21.2887	1.38558				5000	8.85	7.915	10.115	8.96	0.63746
	10000	10.6467	0.67432	23.7287	1.51198				10000	11.52	9.32	11.1	10.6467	0.67432
									W239A
									NADH (μM)	1	2	3	Mean	SEM
									100	1.568	1.426	1.427	1.47367	0.04717
									250	3.106	3.165	3.089	3.12	0.02303
									500	6.034	6.13	7.189	6.451	0.37004
									750	9.97	9.035	9.704	8.56967	0.27814
									1000	10.01	10.145	10.138	10.0977	0.04388
									5000	19.1	23.855	20.911	21.2887	1.38558
									10000	25.97	20.35	24.366	23.7287	1.51198
